# Supplementary material for: The Relationship with Meeting Physical Activity Guidelines in Preschool-Aged Children: A Systematic Review
Source: Pediatr Rep. 2025 Jul 22;17(4):79. doi: 10.3390/pediatric17040079 (PMC12389701; doi:10.3390/pediatric17040079)
Supplement: Supplementary file 1 [file pediatrrep-17-00079-s001.zip]

Archive with 1 entries (1 files):
- pediatrrep-3714410-supplementary.pdf
